# Supplementary material for: Multipartite oil-flower/oil-bee mutualisms involving male-bee-pollinated orchids in tropical Asia
Source: Natl Sci Rev. 2024 Feb 27;11(5):nwae072. doi: 10.1093/nsr/nwae072 (PMC11127695; doi:10.1093/nsr/nwae072)
Supplement: nwae072_Supplemental_Files [file nwae072_supplemental_files.zip]

Archive with 4 entries (4 files):
- Table_S2_Dendrobium_and_Galeola_trichomes_Sudan_stained_2024Jan.pdf
- Video_S1._A_female_Ctenoplectra_cornuta_collecting_oil_from_Thladiantha_subglobosa_-_15s.mp4
- Video_S2._A_male_Ctenoplectra_collecting_floral_secretion_from_Dendrobium_densiflorum.mp4
- Supplementary Table Figure and Video.docx
